# Supplementary material for: Genomic analysis and antimicrobial resistance in human- and poultry-derived Campylobacter jejuni isolates from Hangzhou, China
Source: Front Microbiol. 2025 Jun 23;16:1599555. doi: 10.3389/fmicb.2025.1599555 (PMC12230034; doi:10.3389/fmicb.2025.1599555)
Supplement: Supplementary file 1 [file Table_1.xlsx]

## Sheet: Sheet1
Supplementary Table 1 genome assembly metrics of 47 C. jejuni
isolate	all_Length(bp)	N_num	Max_len(bp)	Average_len(bp)	Contig_num	N50(bp)	GC_Ratio
B29	1629979	0	557008	74089.95454545454	22	154662	0.3045
B31	1701090	0	308175	48602.57142857143	35	263130	0.3031
B43	1764324	0	329435	73513.5	24	286547	0.3025
B51	1641384	0	342330	91188	18	184409	0.3048
B52	1787890	0	298338	47049.73684210526	38	139635	0.3019
B54	1750528	0	320706	76109.91304347826	23	154072	0.3028
B60	1669924	0	545832	79520.19047619047	21	331351	0.3032
B64	1592487	0	351220	79624.4	20	184815	0.3049
B68	1712867	0	475586	57095.566666666666	30	156196	0.3043
B69	1632751	0	476852	102047	16	222951	0.3035
B71	1663613	0	467004	53664.93548387097	31	106647	0.3042
B108	1744731	0	330680	38771.8	45	248307	0.3019
B140	1738796	0	330640	48299.88888888889	36	248795	0.3019
B150	1766330	0	285877	28489.1935483871	62	155326	0.302
B168	1661271	0	475264	55375.7	30	188111	0.3045
B173	1655953	0	341683	118282.35714285714	14	254543	0.3037
B174	1655049	0	333026	97355.82352941176	17	254543	0.3037
B176	1655499	0	333028	87131.52631578948	19	254543	0.3037
J3	1619669	0	475594	57845.32142857143	28	156202	0.3051
J4	1619401	0	475594	64776	25	206298	0.3051
J7	1661411	0	273604	31950.21153846154	52	148624	0.3032
J8	1629473	0	560316	77593.95238095238	21	154073	0.3048
J10	1659056	0	273604	36867.91111111111	45	148625	0.3028
J12	1666257	0	545210	98015.11764705883	17	293908	0.3033
J14	1666880	0	545213	87730.52631578948	19	223143	0.3033
J25	1711365	0	432696	57045.5	30	118831	0.3043
J26	1786947	0	338652	44673.7	40	268282	0.3015
J28	1801275	0	313060	48683.10810810811	37	183966	0.3022
J36	1802543	0	345779	50070.63888888889	36	229024	0.3022
J48	1670483	0	545835	83524.1	20	293906	0.3033
J57	1661559	0	514743	63906.11538461538	26	185235	0.3051
J84	1729165	0	331496	96064.72222222222	18	188119	0.303
J86-2	1728271	0	305373	82298.61904761905	21	286194	0.303
J89	1711451	0	475589	59015.55172413793	29	156761	0.3043
J91	1711632	0	475587	61129.71428571428	28	156761	0.3043
J92	1711004	0	475590	59000.137931034486	29	212928	0.3043
J116	1671531	0	545840	83576.6	20	294889	0.3034
J117	1671535	0	545840	87975.52631578948	19	294885	0.3034
J123	1715563	0	292805	45146.39473684211	38	180181	0.3023
J137	1638320	0	548241	71231.30434782608	23	293769	0.3032
Y18	1629706	0	370806	70856.78260869565	23	154073	0.3048
Y46	1641560	0	547551	102598	16	305688	0.3039
Y94	1634923	0	547555	90829.05555555556	18	293751	0.3035
Y98	1642435	0	547552	91246.38888888889	18	305692	0.304
Y118	1658906	0	315317	69121.08333333333	24	139913	0.3047
Y125	1688716	0	361302	80415.04761904762	21	179733	0.3036
Y128	1610623	0	346108	76696.33333333333	21	210487	0.3051
