# Supplementary material for: Genomic analysis and antimicrobial resistance in human- and poultry-derived Campylobacter jejuni isolates from Hangzhou, China
Source: Front Microbiol. 2025 Jun 23;16:1599555. doi: 10.3389/fmicb.2025.1599555 (PMC12230034; doi:10.3389/fmicb.2025.1599555)
Supplement: Supplementary file 2 [file Table_2.xls]

## Sheet: Sheet3
Supplememntary Table 2 Antimicrobial susceptibility testing of 47 C. jejuni isolates
	Macrolides				Quinolones				Aminoglycosides				Chloramphenicols				Tetracyclines		Ketonolactones		Lincoamides
Samples	ERY (μg/ml)		AZI (μg/ml)		NAL (μg/ml)		CIP (μg/ml)		GEN (μg/ml)		STR (μg/ml)		CHL (μg/ml)		FLO (μg/ml)		TET (μg/ml)		TEL (μg/ml)		CLI (μg/ml)
	MIC	Result	MIC	Result	MIC	Result	MIC	Result	MIC	Result	MIC	Result	MIC	Result	MIC	Result	MIC	Result	MIC	Result	MIC	Result
B29	2	S	<0.5	S	>64	R	16	R	<0.5	S	2	S	8	S	8	R	>64	R	2	S	<0.25	S
B31	1	S	<0.5	S	>64	R	16	R	<0.5	S	<0.5	S	4	S	4	S	>64	R	1	S	<0.25	S
B43	<0.5	S	<0.5	S	>64	R	8	R	<0.5	S	<0.5	S	4	S	4	S	>64	R	0.5	S	<0.25	S
B51	<0.5	S	<0.5	S	>64	R	8	R	<0.5	S	1	S	2	S	2	S	64	R	0.5	S	<0.25	S
B52	1	S	<0.5	S	>64	R	32	R	<0.5	S	2	S	16	S	8	R	>64	R	1	S	0.5	S
B54	1	S	<0.5	S	>64	R	32	R	<0.5	S	1	S	16	S	8	R	>64	R	1	S	0.5	S
B60	1	S	<0.5	S	>64	R	64	R	<0.5	S	<0.5	S	16	S	4	S	2	S	1	S	1	R
B64	1	S	<0.5	S	>64	R	16	R	<0.5	S	1	S	4	S	2	S	<0.5	S	0.5	S	<0.25	S
B68	1	S	<0.5	S	>64	R	64	R	<0.5	S	>64	R	16	S	8	R	>64	R	0.5	S	<0.25	S
B69	1	S	<0.5	S	>64	R	64	R	<0.5	S	<0.5	S	8	S	8	R	16	R	2	S	0.5	S
B71	1	S	<0.5	S	16	S	<0.5	S	<0.5	S	1	S	4	S	4	S	>64	R	2	S	<0.25	S
B108	<0.5	S	<0.5	S	>64	R	8	R	<0.5	S	2	S	2	S	2	S	32	R	0.5	S	<0.25	S
B140	2	S	<0.5	S	>64	R	64	R	<0.5	S	1	S	16	S	8	R	>64	R	2	S	0.5	S
B150	<0.5	S	<0.5	S	>64	R	16	R	<0.5	S	1	S	4	S	4	S	>64	R	0.5	S	<0.25	S
B168	1	S	<0.5	S	>64	R	64	R	<0.5	S	2	S	16	S	8	R	>64	R	1	S	0.5	S
B173	<0.5	S	<0.5	S	>64	R	16	R	<0.5	S	1	S	4	S	2	S	>64	R	0.5	S	<0.25	S
B174	<0.5	S	<0.5	S	>64	R	16	R	<0.5	S	1	S	4	S	2	S	>64	R	0.5	S	<0.25	S
B176	<0.5	S	<0.5	S	>64	R	16	R	<0.5	S	<0.5	S	4	S	2	S	>64	R	0.5	S	<0.25	S
J3	1	S	<0.5	S	>64	R	64	R	<0.5	S	<0.5	S	16	S	16	R	>64	R	1	S	0.5	S
J4	1	S	<0.5	S	>64	R	64	R	<0.5	S	<0.5	S	16	S	8	R	>64	R	1	S	0.5	S
J7	1	S	<0.5	S	>64	R	16	R	<0.5	S	16	R	4	S	2	S	>64	R	2	S	<0.25	S
J8	1	S	<0.5	S	>64	R	16	R	<0.5	S	1	S	4	S	2	S	64	R	1	S	<0.25	S
J10	1	S	<0.5	S	>64	R	16	R	<0.5	S	8	S	4	S	4	S	>64	R	2	S	0.25	S
J12	<0.5	S	<0.5	S	>64	R	16	R	<0.5	S	<0.5	S	4	S	2	S	<0.5	S	1	S	0.5	S
J14	<0.5	S	<0.5	S	>64	R	16	R	<0.5	S	<0.5	S	2	S	2	S	<0.5	S	1	S	<0.25	S
J25	1	S	<0.5	S	>64	R	32	R	<0.5	S	>64	R	16	S	8	R	>64	R	1	S	<0.25	S
J26	1	S	<0.5	S	>64	R	32	R	<0.5	S	<0.5	S	8	S	4	S	>64	R	2	S	<0.25	S
J28	1	S	<0.5	S	>64	R	16	R	<0.5	S	<0.5	S	4	S	2	S	64	R	1	S	<0.25	S
J36	1	S	<0.5	S	>64	R	16	R	<0.5	S	<0.5	S	4	S	2	S	64	R	1	S	<0.25	S
J48	1	S	<0.5	S	>64	R	16	R	<0.5	S	<0.5	S	4	S	2	S	<0.5	S	1	S	0.5	S
J57	1	S	<0.5	S	>64	R	32	R	<0.5	S	<0.5	S	4	S	2	S	>64	R	2	S	<0.25	S
J84	1	S	<0.5	S	>64	R	8	R	<0.5	S	<0.5	S	4	S	2	S	64	R	2	S	<0.25	S
J86-2	2	S	<0.5	S	>64	R	8	R	<0.5	S	<0.5	S	4	S	4	S	64	R	2	S	0.5	S
J89	<0.5	S	<0.5	S	>64	R	64	R	<0.5	S	32	R	8	S	8	R	8	S	1	S	<0.25	S
J91	<0.5	S	<0.5	S	>64	R	32	R	<0.5	S	16	R	16	S	8	R	>64	R	1	S	0.25	S
J92	1	S	<0.5	S	>64	R	64	R	<0.5	S	4	S	8	S	8	R	>64	R	1	S	0.25	S
J116	8	S	2	R	4	S	1	S	16	R	16	R	<0.5	S	<0.5	S	<0.5	S	16	R	<0.25	S
J117	1	S	<0.5	S	32	R	<0.5	S	<0.5	S	<0.5	S	16	S	16	R	2	S	2	S	<0.25	S
J123	4	S	<0.5	S	16	S	1	S	<0.5	S	<0.5	S	16	S	8	R	>64	R	8	R	<0.25	S
J137	1	S	<0.5	S	>64	R	16	R	<0.5	S	<0.5	S	4	S	2	S	<0.5	S	2	S	<0.25	S
Y18	1	S	<0.5	S	>64	R	16	R	<0.5	S	1	S	2	S	2	S	32	R	2	S	0.5	S
Y46	1	S	<0.5	S	>64	R	64	R	<0.5	S	<0.5	S	16	S	16	R	16	R	2	S	0.5	S
Y94	1	S	<0.5	S	>64	R	64	R	<0.5	S	<0.5	S	16	S	16	R	32	R	2	S	1	R
Y98	1	S	<0.5	S	>64	R	64	R	<0.5	S	<0.5	S	2	S	8	R	16	R	1	S	0.5	S
Y118	2	S	<0.5	S	>64	R	64	R	<0.5	S	16	R	16	S	16	R	>64	R	1	S	0.5	S
Y125	2	S	<0.5	S	>64	R	64	R	1	S	4	S	16	S	16	R	2	S	2	S	0.5	S
Y128	<0.5	S	<0.5	S	>64	R	16	R	<0.5	S	<0.5	S	4	S	2	S	>64	R	1	S	<0.25	S
