# Supplementary material for: Genomic analysis and antimicrobial resistance in human- and poultry-derived Campylobacter jejuni isolates from Hangzhou, China
Source: Front Microbiol. 2025 Jun 23;16:1599555. doi: 10.3389/fmicb.2025.1599555 (PMC12230034; doi:10.3389/fmicb.2025.1599555)
Supplement: Supplementary file 4 [file Table_4.xlsx]

## Sheet: Sheet1
Supplementary Table 4 Multilocus Sequence Typing (MLST) of 47 C.jejuni strains using seven house-keeping genes
Samples	source	aspA	glnA	gltA	glyA	pgm	tkt	uncA	ST	CC
B29	patient stool	2	1	52	3	23	100	5	6500	21
B31	patient stool	24	2	288	72	22	405	6	4324	NA
B43	patient stool	7	2	5	2	10	3	6	5	353
B51	patient stool	4	7	10	4	42	51	1	583	45
B52	patient stool	24	30	2	2	11	3	6	113	460
B54	patient stool	7	4	2	68	11	1	6	11711	NA
B60	patient stool	7	17	2	15	23	3	12	51	443
B64	patient stool	4	7	10	4	42	25	1	538	45
B68	patient stool	9	53	2	10	11	3	3	305	574
B69	patient stool	7	17	2	15	11	3	6	12482	353
B71	patient stool	2	4	12	3	11	1	736	13892*	NA
B108	patient stool	24	2	2	2	10	3	129	13889*	464
B140	patient stool	24	2	2	2	10	3	1	464	464
B150	patient stool	8	2	2	212	153	253	147	2328	NA
B168	patient stool	7	53	5	10	2	3	3	9617	574
B173	patient stool	8	10	2	2	11	12	6	354	354
B174	patient stool	8	10	2	2	11	12	6	354	354
B176	patient stool	8	10	2	2	11	12	6	354	354
J3	raw chicken	9	53	2	10	151	3	3	13250	574
J4	raw chicken	9	53	2	10	151	3	3	13250	574
J7	raw chicken	9	52	57	26	1078	25	23	10518	692
J8	raw chicken	2	1	12	3	2	1	5	50	21
J10	raw chicken	9	52	57	26	1078	25	23	10518	692
J12	raw chicken	7	17	2	15	23	3	12	51	443
J14	raw chicken	7	17	2	15	23	3	12	51	443
J25	raw chicken	9	53	2	10	11	3	3	305	574
J26	raw chicken	9	2	5	333	11	3	1	3611	607
J28	raw chicken	9	17	5	10	350	3	3	2274	NA
J36	raw chicken	9	17	5	10	350	3	3	2274	NA
J48	raw chicken	7	17	2	15	23	3	12	51	443
J57	raw chicken	9	53	2	10	11	3	3	305	574
J84	raw chicken	7	2	5	2	2	3	6	2132	353
J86-2	raw chicken	7	2	5	2	2	3	6	2132	353
J89	raw chicken	9	53	2	10	11	3	3	305	574
J91	raw chicken	9	53	2	10	11	3	3	305	574
J92	raw chicken	9	53	2	10	11	3	3	305	574
J116	raw chicken	24	17	2	15	10	3	12	2531	443
J117	raw chicken	24	17	2	15	10	3	12	2531	443
J123	raw chicken	24	526	2	2	10	3	1	7469	464
J137	raw chicken	103	17	2	15	23	3	12	14053*	443
Y18	raw duck	2	1	12	3	2	1	5	50	21
Y46	raw duck	7	17	2	15	23	3	6	7208	443
Y94	raw duck	7	17	2	15	23	3	6	7208	443
Y98	raw duck	7	17	2	15	23	3	6	7208	443
Y118	raw duck	8	364	80	470	127	876	6	12945	NA
Y125	raw duck	8	364	80	470	127	876	6	12945	NA
Y128	raw duck	4	7	10	4	1	7	1	45	45
* indicates the new ST type.
NA indicates unassigned clonal complex
