# Supplementary material for: Genomic analysis and antimicrobial resistance in human- and poultry-derived Campylobacter jejuni isolates from Hangzhou, China
Source: Front Microbiol. 2025 Jun 23;16:1599555. doi: 10.3389/fmicb.2025.1599555 (PMC12230034; doi:10.3389/fmicb.2025.1599555)
Supplement: Supplementary file 5 [file Table_5.xlsx]

## Sheet: Sheet1
Supplementary Table 5 Characteristics of 33 C. jejuni isolates including GCA accession numbers, source, region, year, seven housekeeping gene alleles, CC, and ST
GCA Accession		Source	Region	Year	aspA	glnA	gltA	glyA	pgm	tkt	uncA	ST	CC
GCA_022465965.1	Poultry	meat	China:Zhejiang	2020	2	114	5	2	2	3	6	6494	353
GCA_022466135.1	Poultry	caecum	China:Zhejiang	2020	7	17	2	10	11	3	12	8880	574
GCA_020646655.1	Poultry	raw intact chicken	USA	2021	9	53	2	10	11	3	3	305	574
GCA_007845975.1	Homo sapiens	anal swab	China: Hangzhou	2018	8	10	2	2	10	12	6	2988	354
GCA_007845865.1	Homo sapiens	anal swab	China: Hangzhou	2018	9	53	5	53	11	3	3	8149	574
GCA_023508215.1	Homo sapiens	stool	China: Shanghai	2015	9	2	5	2	11	3	6	2842	353
GCA_001516405.1	Homo sapiens	stool specimen from a Guillain-Barre syndrome patient	China: Beijing	2016	2	17	5	3	2	1	5	5233	21
GCA_004804665.1	Homo sapiens	stool	USA	2018	8	10	2	2	11	12	6	354	354
GCA_024348015.1	Homo sapiens	stool	Japan:Toyama	2015	2	1	1	3	2	1	5	21	21
GCA_002110825.1	Homo sapiens	stool	Finland	2017	2	1	12	3	2	1	5	50	21
GCA_033476715.1	Homo sapiens	stool	UK	2012	2	1	12	3	2	1	5	50	21
GCA_008144725.1	Homo sapiens	stool	UK	2016	9	53	2	10	11	3	3	305	574
GCA_005262555.1	Homo sapiens	stool	UK	2003	7	17	2	15	23	3	12	51	443
GCA_005243005.1	Homo sapiens	stool	UK	2007	9	53	2	10	11	3	3	305	574
GCA_019631355.1	Homo sapiens	Unknown	New Zealand	2018	7	2	5	2	10	3	6	5	353
GCA_032802145.1	Homo sapiens	stool	USA	2014	7	2	5	2	2	3	6	2132	353
GCA_019615955.1	Homo sapiens	Unknown	New Zealand	2019	4	7	10	4	42	51	1	583	45
GCA_019614785.1	Homo sapiens	Unknown	New Zealand	2019	4	7	10	4	1	7	1	45	45
GCA_019629985.1	Homo sapiens	Unknown	New Zealand	2018	24	30	2	2	11	3	6	113	460
GCA_008337145.1	Homo sapiens	stool	UK	2015	9	2	5	333	11	3	1	3611	607
GCA_019628235.1	Homo sapiens	Unknown	New Zealand	2018	8	2	2	212	153	253	147	2328	NA
GCA_005008115.1	Chicken	breast	USA:CA	2016	8	10	2	2	11	12	6	354	354
GCA_014151665.1	Chicken	cloacal swab	China:Henan	2018	9	53	2	53	11	3	3	2140	574
GCA_028570725.1	Chicken	cloaca	China:Jiangsu	2014	9	53	2	10	10	3	3	10663	574
GCA_037944065.1	Chicken	liver	China:BeiJing	2013	2	1	52	3	693	100	5	6960	21
GCA_042991755.1	Chicken	carcass	Brazil	2011	7	17	5	2	10	3	6	353	353
GCA_033243405.1	Chicken	Unknown	Finland	2023	7	2	5	2	10	3	6	5	353
GCA_007943005.1	Chicken	Unknown	UK	2018	7	17	2	15	23	3	12	51	443
GCA_030129565.1	Chicken	offal or meat	Chile	2021	7	17	2	15	23	3	12	51	443
GCA_005271635.1	Chicken	Unknown	USA	2019	7	17	2	15	23	3	6	7208	443
GCA_019790075.1	Chicken	Unknown	USA	2021	2	1	12	3	2	1	5	50	21
GCA_019761035.1	Chicken	offal or meat	USA	2021	7	2	5	2	2	3	6	2132	353
GCA_024012835.1	Chicken	Unknown	USA	2022	4	7	10	4	42	25	1	538	45
